# Supplementary material for: Microencapsulated and Ready-to-Eat Beetroot Soup: A Stable and Attractive Formulation Enriched in Nitrate, Betalains and Minerals
Source: Foods. 2023 Apr 2;12(7):1497. doi: 10.3390/foods12071497 (PMC10093833; doi:10.3390/foods12071497)
Supplement: Supplementary file 1 [file foods-12-01497-s001.zip]

Archive with 1 entries (1 files):
- foods-2272718-supplementary.pdf
